# Supplementary material for: RepID represses megakaryocytic differentiation by recruiting CRL4A-JARID1A at DAB2 promoter
Source: Cell Commun Signal. 2023 Aug 23;21:219. doi: 10.1186/s12964-023-01246-6 (PMC10463337; doi:10.1186/s12964-023-01246-6)
Supplement: Supplementary file 2 — Additional file 1. [file 12964_2023_1246_MOESM1_ESM.xlsx]

## Sheet: F1a
		Gene name	K562 KO/WT
	C8	FZD3	704.04
	B4	DAB2	78.3
	F6	VANGL2	27.87
	D6	KREMEN1	4.54
	C4	FRAT1	3.81
	C7	FZD2	3.77
	G10	WNT7B	2.75
	G12	WNT9A	2.67
	E3	NLK	2.07
	F12	WNT16	1.9
	D7	LEF1	1.88
	C9	FZD4	1.82
	E12	SFRP1	1.5
	E6	PPARD	1.39
	C12	FZD7	1.36
	D10	MAPK8	1.29
	A7	CCND1	1.24
	G11	WNT8A	1.2
	B5	DIXDC1	1.18
	E7	PRICKLE1	1.18
	F4	TCF7L1	1.18
	E10	RHOU	1.16
	A9	CSNK1A1	1.15
	G1	WNT2	1.15
	G2	WNT2B	1.15
	F3	TCF7	1.14
	G4	WNT3A	1.13
	E5	PORCN	1.11
	F8	WISP1	1.08
	A4	AXIN2	1.06
	A1	AES	-1
	E4	PITX2	-1
	E8	PYGO1	-1
	F7	WIF1	-1
	F9	WNT1	-1
	D9	LRP6	-1.02
	E2	NKD1	-1.02
	B3	DAAM1	-1.03
	F10	WNT10A	-1.03
	F11	WNT11	-1.03
	G8	WNT6	-1.08
	A10	CSNK2A1	-1.14
	D12	MYC	-1.15
	F5	TLE1	-1.15
	C3	FOXN1	-1.17
	D11	MMP7	-1.19
	A5	BCL9	-1.24
	G3	WNT3	-1.27
	B7	DKK3	-1.3
	F1	SFRP4	-1.3
	C5	FRZB	-1.32
	C6	FZD1	-1.34
	B6	DKK1	-1.37
	E9	RHOA	-1.4
	B1	CTNNBIP1	-1.41
	B11	FBXW11	-1.42
	F2	SOX17	-1.42
	D2	FZD9	-1.43
	C1	FGF4	-1.44
	D4	GSK3B	-1.47
	G9	WNT7A	-1.49
	A6	BTRC	-1.5
	A3	AXIN1	-1.52
	E11	RUVBL1	-1.6
	B9	DVL2	-1.62
	A11	CTBP1	-1.68
	D1	FZD8	-1.69
	B8	DVL1	-1.73
	G7	WNT5B	-1.95
	B12	FBXW4	-1.97
	C2	FOSL1	-1.99
	D3	GSK3A	-1.99
	G6	WNT5A	-2.11
	D8	LRP5	-2.18
	A2	APC	-2.27
	C10	FZD5	-2.47
	G5	WNT4	-2.51
	D5	JUN	-2.52
	B10	EP300	-2.56
	A12	CTNNB1	-2.64
	A8	CCND2	-2.9
	C11	FZD6	-5.94
	E1	NFATC1	-7.37
	B2	CXXC4	-16.62

## Sheet: F1d-qRT-PCR
				DAB2	GAPDH
				CT	CT	GAPDH Aver		dCT	2^-dCT	WT aver	Fold
	K562	WT	1set	29.347	15.258	15.5188	13.8282	6.87554e-05	9.58708e-05	0.717168	1
			2set	28.7	15.862		13.1812	0.000107665		1.12302
			3set	28.37	15.178		12.8512	0.000135336		1.41165
			4set	30.113	15.581		14.5942	4.04313e-05		0.421727
			5set	28.537	15.427		13.0182	0.000120543		1.25735
			6set	28.771	15.807		13.2522	0.000102494		1.06909
		KO	1set	27.749	15.915	15.9673	11.7817	0.00028403		2.96264	4.22276
			2set	27.491	15.707		11.5237	0.000339649		3.54278
			3set	27.573	16.081		11.6057	0.000320883		3.34703
			4set	26.754	15.679		10.7867	0.000566096		5.90478
			5set	26.652	16.419		10.6847	0.000607568		6.33736
			6set	27.619	16.003		11.6517	0.000310813		3.242

## Sheet: F1d-qRT-PCR statistics
t-검정: 등분산 가정 두 집단
K562	WT	KO
평균	1	4.22276
분산	0.133997	2.21596
관측수	6	6
공동(Pooled) 분산	1.17498
가설 평균차	0
자유도	10
t 통계량	-5.14961
P(T<=t) 단측 검정	0.000215845
t 기각치 단측 검정	1.81246
P(T<=t) 양측 검정	0.000431691
t 기각치 양측 검정	2.22814

## Sheet: F1e-DAB2 WB quantification
	K562	WT	1269.43	1
		KO	11346.6	8.93838

## Sheet: F2b-cell size
	WT	KO
	53.0755	60.959
	50.2095	39.661
	51.6165	56.3605
	35.8505	47.1275
	34.5905	50.4505
	46.325	52.29
	48.541	73.1315
	38.059	60.4525
	46.717	53.8515
	38.0035	52.844
	47.0105	54.5365
	37.4435	56.798
	37.583	66.2515
	32.894	48.0025
	34.63	47.183
	33.5035	47.0345
	37.3665	45.853
	36.1835	63.549
	44.4775	57.293
	35.203	50.09
	32.985	47.056
	40.746	48.0235
	36.5035	72.45
	43.0115	40.844
	41.149	51.5875
	48.0885	37.1215
	47.056	50.0025
	48.972	37.165
	33.838	30.104
	35.3025	49.239
	32.776	43.5
	37.2625	42.863
	38.448	44.9445
	38.448	40.302
	51.393	56.307
	51.393	57.561
	46.4245	51.325
	35.6405	46.349
	50.5695	47.8565
	37.0845	47.413
	47.3205	45.2355
	35.5845	46.457
	48.747	47.3205
	38.733	52.538
	39.195	58.898
	31.6625	47.8565
	36.4005	51.0785
	30.6755	45.8395
	39.7145	49.845
	39	43.0115
	42.202	48.5025
	41.527	59.519
	39.0545	56.765
	50.284	53.1155
	41.003	52.0385
	39.115	46.36
	47.2785	46.057
	54.4265	44.947
	51.039	48.5
	47.1515	56.1805
	46.4005	49.664
	37.5665	39.093
	55.401	46.5295
	37.4765	45.398
	37.1215	40.162
	38.1085	56.2005
	42.898	49.429
	54.5205	51.364
	44.598	38.013
	39.9155	45.136
	50.855	55.218
	44.444	38.161
	47.0105	46.8855
	56.1805	53.9675
	41.872	44.9945
	41.872	56.573
	34.271	47.122
	37	49.1755
	40.497	43.546
	46.0025	40.0125
	35.171	57.8015
	49.578	52.823
	44.1275	48.1665
	55.428	38.461
	37.054	46.0895
	41.1125	53.397
	46.271	63.3895
	53.733	50.8185
	51.1785	39.5125
	42.7465	42.5735
	36.118	36.39
	40.028	48.8725
	38.6005	53.854
	39.2745	64.3625
	41.548	42.7465
	32.8025	57.1775
	44.9445	46.3275
	46.6155	40.783
	45.2605	37.5665
	40.528	50.0625
	48.7085	45.014
	35.5845	48.757
	33.354	36.623
	37.736	55.0295
	33.4255	43.304
	42.45	30.5165
	34.442	46.567
	36.5035	46.325
	36.8915	47.183
	30.004	36
	32.004	39.9905
	41.887	48.8085
	48.0675	36.541
	26.833	59.281
	25.739	44.1815
	45.894	46.36
	41.2825	41.5845
	39.8495	44.2295
	46.872	36.749
	41.0275	45.478
	33.9485	49.239
	35.341	40.66
	39.925	60.1685
	42.544	50.636
	32.5	29.504
	43.003	37.6065
	53.9675	52.0435
	45.763	41.7165
	47.434	41.7045
	32.5345	38.6845
	34.3	49.442
	50.4205	51.208
	50.51	41.881
	45.025	46.5
	39.878	44.6345
	51.325	55.3015
	47.207	48.5925
	36.5275	57.1075
	42.012	56.216
	49.49	48.5825
	35.756	55.4435
	38.6685	51.3515
	43.4885	51.3515
	39.246	47.183
	44.2945	44.9025
	36.674	50.636
	42.086	51.8095
	38.9165	53.6775
	31.516	40.5215
	46.0975	45.7
	45.277	52.2015
	35.114	49.0155
	50.1125	41.0275
	37.2155	58.3095
	48.13	46.1735
	50.2095	49.2445
	43.1395	44.6795
	51.793	41.5995
	39	38.0525
	36.841	46.5295
	36.674	49.8625
	36.623	43.8465
	33.0945	40.8045
	34.34	54.509
	37.101	42.942
	37.202	38.2425
	50.4775	49.023
	45.125	49.328
	56.8505	56.679
	41.4005	50.09
	43.96	42.5
	47.7415	55.0365
	23.6905	57.1185
	33.6005	46.349
	48.995	56.447
	30.9235	47.3525
	26.6315	47.7625
	32.928	50.9165
	40.1155	46.5535
	41.4275	46.9705
	41.3825	70.26
	34.121	47.0105
	43.526	62.394
	35.0035	45
	35.1745	53.8515
	43.566	61.094
	35.5845	43.385
	31.185	53.724
	49.684	59.2155
	42.406	59.519
	56.5795	51.2105
	28.412	50.085
	41.149	62.6995
	36.939	47.289
	45.136	53.956
	34.2965	45.5905
	44.936	34.5145
	45.793	55.644
	46.317	50.658
	39.003	56.356
	42.863	64.0955
	30.8585	47.5945
	47.8855	42.0745
	48.7085	53.584
	36.459	58.2795
	36.311	43.8205
	36.912	32.249
	35.6545	41.246
	29.347	37.9805
	32.8975	44.598
	44.1475	58.142
	42.9565	54.562
	39.7555	41.1885
	32.9315	38.161
	43.6005	85.866
	42.0385	56.5355
	38.422	51.4125
	37.2155	63.9725
	41.146	59.737
	35.6545	77.1765
	41.3675	47.909
	34.3	51.9735
	47.5105	55.084
	51.8845	53.6025
	39.9655	67.4165
	43	49.117
	47.6365	60.2205
	46.36	45.1
	36.09	62.58
	43.1335	42.898
	36.225	54.5365
	50.09	53.7705
	34.677	49.7015
	49.543	52.5595
	39.016	42.0595
	46.931	45.541
	32.867	38.9135
	32.6075	61.8325
	39.1215	48.213
	39.2235	48.6465
	42.3585	54.886
	38.939	61.881
	34.558	46.2195
	41.503	65.069
	38.91	68.352
	34.5615	58.215
	23.6905	43.3645
	36.0035	51.5605
	36.623	47.215
	38.0295	52.652
	51.793	48.0415
	42.547	41.6205
	37.0205	51.5025
	41.9075	67.2085
	51.742	47.94
	38.513	72.6705
	37.9805	56.976
	39.246	43.385
	45.125	59.76
	42.9795	47.405
	29.8205	48.662
	43.855	44.1165
	41.548	55.913
	43.546	44.0455
	42.11	49.7395
	35.057	45.1
	41.503	61.6845
	42.802	61.215
	39.246	42.544
	41.231	45.401
	38	42.8515
	52.0215	61.565
	39.7555	44.78
	29.129	49.865
	36.7185	62.55
	44.407	43.235
	40.66	56.7275
	35.4685	114.54
	38.746	57.691
	41.488	71.6395
	39.538	86.8865
	47.4235	64.6875
	34.677	54.1685
	43.6605	55.455
	35.8505	63.561
	39.003	50.956
	39	63.445
	46.209	52.3185
	34.442	46.717
	48.438	46.6745
	42.406
	34.5325
	44.241
	49.135
	31.816
	37.343
	44.139
	32.867
	37.125
	41.304
	47.0105
	56.509
	37.6565
	34.558
	37.1515
	44.102
	33.634
	36.0555
	47.6365
	45.905
	37.259
	35.171
	48.283
	33.1435
	44.936
	41
	35.514
	39.4365
	51.5875
	46.065
	41.785
	38.461
	43.1655
	48.0935
	63.9725
	42.0475
	46.6475
	59.76
	45.014

## Sheet: F2b-statistics
t-검정: 등분산 가정 두 집단
	WT	KO
평균	41.0963	50.3703
분산	42.9761	88.9251
관측수	329	290
공동(Pooled) 분산	64.4984
가설 평균차	0
자유도	617
t 통계량	-14.3365
P(T<=t) 단측 검정	9.59923e-41
t 기각치 단측 검정	1.64733
P(T<=t) 양측 검정	1.91985e-40
t 기각치 양측 검정	1.96382

## Sheet: F2c-multinucleated
WT	total cells	multinucleated cells			%
	584	3	0.00513699	100	0.513699
	600	3	0.005	100	0.5
	649	4	0.00616333	100	0.616333
	534	2	0.00374532	100	0.374532
	2367	12	0.00506971	100	0.506971
KO	964	18	0.0186722	100	1.86722
	866	14	0.0161663	100	1.61663
	1059	20	0.0188857	100	1.88857
	914	19	0.0207877	100	2.07877
	3803	71	0.0186695	100	1.86695

## Sheet: F2c-statistics
t-검정: 등분산 가정 두 집단
	WT	KO
평균	0.501141	1.8628
분산	0.00981934	0.0359765
관측수	4	4
공동(Pooled) 분산	0.0228979
가설 평균차	0
자유도	6
t 통계량	-12.7258
P(T<=t) 단측 검정	7.22221e-06
t 기각치 단측 검정	1.94318
P(T<=t) 양측 검정	1.44444e-05
t 기각치 양측 검정	2.44691

## Sheet: F2e-WB
	1set
		H3	DAB2
WT	0	9585.67	1277.82	0.133305					WT					KO
	24	6222.08	1700.84	0.273356					0	24	48	72	96	0	24	48	72	96
	48	8148.72	4864.96	0.597022				1set	0.133305	0.273356	0.597022	0.578522	1.09857	0.296482	0.852371	1.25164	1.17732	1.10836
	72	9102.31	5265.88	0.578522				2set	0.138582	0.30637	0.600593	0.53241	0.967444	0.267402	0.714308	1.27212	1.25347	1.45677
	96	7518.82	8259.93	1.09857
KO	0	4683.58	1388.6	0.296482					0.135943	0.289863	0.598807	0.555466	1.03301	0.281942	0.78334	1.26188	1.2154	1.28256
	24	4109.41	3502.74	0.852371
	48	7029.82	8798.79	1.25164				fold increase compared to WT						2.07397	2.70245	2.10732	2.18806	1.24158
	72	8438.96	9935.35	1.17732
	96	13056.7	14471.5	1.10836				fold increase compared to before time course		2.13223	2.06583	0.92762	1.85971		2.77837	1.6109	0.963163	1.05526
	2set
		H3	DAB2
WT	0	9606.13	1331.23	0.138582
	24	6075.18	1861.26	0.30637
	48	8053.84	4837.08	0.600593
	72	9053.18	4820	0.53241
	96	7741.31	7489.28	0.967444
KO	0	5691.01	1521.79	0.267402
	24	5081.31	3629.62	0.714308
	48	6895.13	8771.45	1.27212
	72	7706.15	9659.45	1.25347
	96	9677.62	14098	1.45677

## Sheet: F2f-statistics
t-검정: 등분산 가정 두 집단				t-검정: 등분산 가정 두 집단				t-검정: 등분산 가정 두 집단				t-검정: 등분산 가정 두 집단				t-검정: 등분산 가정 두 집단
0hr	WT	KO		24hr	WT	KO		48hr	WT	KO		72hr	WT	KO		96hr	WT	KO
평균	0.135943	0.281942		평균	0.289863	0.78334		평균	0.598807	1.26188		평균	0.555466	1.2154		평균	1.03301	1.28256
분산	1.39203e-05	0.000422824		분산	0.000544981	0.00953069		분산	6.37822e-06	0.000209783		분산	0.00106316	0.00289966		분산	0.00859677	0.0606934
관측수	2	2		관측수	2	2		관측수	2	2		관측수	2	2		관측수	2	2
공동(Pooled) 분산	0.000218372			공동(Pooled) 분산	0.00503783			공동(Pooled) 분산	0.000108081			공동(Pooled) 분산	0.00198141			공동(Pooled) 분산	0.0346451
가설 평균차	0			가설 평균차	0			가설 평균차	0			가설 평균차	0			가설 평균차	0
자유도	2			자유도	2			자유도	2			자유도	2			자유도	2
t 통계량	-9.87987			t 통계량	-6.95256			t 통계량	-63.7804			t 통계량	-14.8255			t 통계량	-1.34076
P(T<=t) 단측 검정	0.00504494			P(T<=t) 단측 검정	0.0100335			P(T<=t) 단측 검정	0.000122867			P(T<=t) 단측 검정	0.00225942			P(T<=t) 단측 검정	0.155996
t 기각치 단측 검정	2.91999			t 기각치 단측 검정	2.91999			t 기각치 단측 검정	2.91999			t 기각치 단측 검정	2.91999			t 기각치 단측 검정	2.91999
P(T<=t) 양측 검정	0.0100899			P(T<=t) 양측 검정	0.020067			P(T<=t) 양측 검정	0.000245734			P(T<=t) 양측 검정	0.00451884			P(T<=t) 양측 검정	0.311991
t 기각치 양측 검정	4.30265			t 기각치 양측 검정	4.30265			t 기각치 양측 검정	4.30265			t 기각치 양측 검정	4.30265			t 기각치 양측 검정	4.30265

[truncated: 18 more sheets: F2d,i-qRT-PCR, F2d,i-statistics, F2h,i-PMA multinucleated, F2h,i-multinucleated statistics, F3b,c-DAB2 quantification, F3b,c-DAB2 WB statistics, F3d-polyploidy(FACS), F3f-CHX,MG132 quantification, F3g-Microarray from open paper, F3g-RNA-Seq (human), F3g-RNA-Seq (mouse), F3h-WB, F4a,h,i ChIP-PCR, F4a,h-,i statistics, F4b, F4e, F4f, F4g-PLA quantification]
